# Supplementary material for: Revealing the Hidden Diagnostic Clues of Male Infertility from Human Seminal Plasma by Dispersive Solid Phase Extraction and MALDI-TOF MS
Source: Int J Mol Sci. 2022 Sep 15;23(18):10786. doi: 10.3390/ijms231810786 (PMC9506103; doi:10.3390/ijms231810786)
Supplement: Supplementary file 1 [file ijms-23-10786-s001.zip]

Archive with 1 entries (1 files):
- ijms-1860479-supplementary.pdf
